# Supplementary material for: Genome-Wide Analysis of SAUR Gene Family Identifies a Candidate Associated with Fruit Size in Loquat (Eriobotrya japonica Lindl.)
Source: Int J Mol Sci. 2022 Oct 31;23(21):13271. doi: 10.3390/ijms232113271 (PMC9659022; doi:10.3390/ijms232113271)
Supplement: Supplementary file 1 [file ijms-23-13271-s001.zip]

Archive with 1 entries (1 files):
- ijms-1949271-supplementary.rar
